# Supplementary material for: Vitamin D3 Reshapes Gut Microbiota and Metabolite Profiles in a Rat Model of Inflammation-Induced Myopia
Source: Biomolecules. 2026 Jun 24;16(7):939. doi: 10.3390/biom16070939 (PMC13406523; doi:10.3390/biom16070939)
Supplement: Supplementary file 1 [file biomolecules-16-00939-s001.zip]

Archive with 1 entries (1 files):
- biomolecules-4220680-supplementary.pdf
